# Supplementary material for: ﻿Two new species and a new record of Comesomatidae (Nematoda, Araeolaimida) from the Southern Ocean
Source: Zookeys. 2025 Jul 8;1244:121–45. doi: 10.3897/zookeys.1244.135491 (PMC12264501; doi:10.3897/zookeys.1244.135491)
Supplement: XML Treatment for Sabatieria [file zookeys.1244.135491-treatment1.xml]

<!DOCTYPE tp:taxon-treatment
  PUBLIC "-//TaxonX//DTD Taxonomic Treatment Publishing DTD v0 20100105//EN" "tax-treatment-NSO.dtd">
<tp:taxon-treatment xmlns:tp="http://www.plazi.org/taxpub"><tp:treatment-meta><kwd-group><label>Taxon classification</label><kwd>
                <named-content content-type="kingdom">Animalia</named-content>
              </kwd><kwd>
                <named-content content-type="order">Araeolaimida</named-content>
              </kwd><kwd>
                <named-content content-type="family">Comesomatidae</named-content>
              </kwd></kwd-group><mixed-citation publication-type="journal"><person-group><name><surname>Fu</surname><given-names>Sujing</given-names></name><name><surname>Mou</surname><given-names>Jianfeng</given-names></name><name><surname>Liu</surname><given-names>Kun</given-names></name><name><surname>Zhang</surname><given-names>Shuyi</given-names></name><name><surname>Lin</surname><given-names>Heshan</given-names></name></person-group><article-title>﻿Two new species and a new record of <tp:taxon-name><tp:taxon-name-part taxon-name-part-type="family">Comesomatidae</tp:taxon-name-part></tp:taxon-name> (<tp:taxon-name><tp:taxon-name-part taxon-name-part-type="phylum">Nematoda</tp:taxon-name-part></tp:taxon-name>, <tp:taxon-name><tp:taxon-name-part taxon-name-part-type="order">Araeolaimida</tp:taxon-name-part></tp:taxon-name>) from the Southern Ocean</article-title><source>Zookeys</source><day>08</day><month>07</month><year>2025</year><volume>1244</volume><fpage>121</fpage><lpage>145</lpage><pub-id pub-id-type="doi">10.3897/zookeys.1244.135491</pub-id></mixed-citation></tp:treatment-meta><tp:nomenclature><label>﻿Genus</label><tp:taxon-name>
              <object-id xmlns:xlink="http://www.w3.org/1999/xlink" content-type="arpha" xlink:type="simple">4F42972F-7F22-5AFE-8608-1D79294AEF1D</object-id>
              <tp:taxon-name-part taxon-name-part-type="genus" reg="Sabatieria">Sabatieria</tp:taxon-name-part>
            </tp:taxon-name><tp:taxon-authority>de Rouville, 1903</tp:taxon-authority></tp:nomenclature><tp:treatment-sec sec-type="diagnosis" id="SECID0ESLAE"><title>Diagnosis</title><p><bold>(modified from <xref ref-type="bibr" rid="B13">Fonseca and Bezerra (2014)</xref>).</bold> Cuticle with transverse punctation, lateral differentiation of larger regular or irregular punctations may occur. Cephalic sensilla in three distinct circles, cephalic setae longer than the outer labial setae. Anterior buccal cavity cup-shaped, posterior portion narrow, weakly cuticularized. Amphid multi-spiral. Apophyses usually directed dorso-caudally or caudally. Precloacal supplements usually present.</p></tp:treatment-sec><ref-list><ref id="B13"><mixed-citation xmlns:xlink="http://www.w3.org/1999/xlink" xlink:type="simple"><person-group><name name-style="western"><surname>Fonseca</surname><given-names>G</given-names></name><name name-style="western"><surname>Bezerra</surname><given-names>TN</given-names></name></person-group> (<year>2014</year>) <article-title>Order <tp:taxon-name><tp:taxon-name-part taxon-name-part-type="order">Araeolaimida</tp:taxon-name-part></tp:taxon-name> De Coninck &amp; Schuurmans Stekhoven, 1933.</article-title> In: <person-group><name name-style="western"><surname>Schmidt-Rhaesa</surname><given-names>A</given-names></name></person-group> (<role>Ed.</role>) <issue-title>Handbook of Zoology.</issue-title><source>Vol. 2. <tp:taxon-name><tp:taxon-name-part taxon-name-part-type="phylum">Nematoda</tp:taxon-name-part></tp:taxon-name>. De Gruyter, Berlin, Boston</source>, <fpage>467</fpage>–<lpage>486</lpage>. <ext-link xlink:href="10.1515/9783110274257.467" ext-link-type="doi" xlink:type="simple">https://doi.org/10.1515/9783110274257.467</ext-link></mixed-citation></ref></ref-list></tp:taxon-treatment>
