# Supplementary material for: ﻿Two new species and a new record of Comesomatidae (Nematoda, Araeolaimida) from the Southern Ocean
Source: Zookeys. 2025 Jul 8;1244:121–45. doi: 10.3897/zookeys.1244.135491 (PMC12264501; doi:10.3897/zookeys.1244.135491)
Supplement: XML Treatment for Sabatieria cosmonautae [file zookeys.1244.135491-treatment2.xml]

<!DOCTYPE tp:taxon-treatment
  PUBLIC "-//TaxonX//DTD Taxonomic Treatment Publishing DTD v0 20100105//EN" "tax-treatment-NSO.dtd">
<tp:taxon-treatment xmlns:tp="http://www.plazi.org/taxpub"><tp:treatment-meta><kwd-group><label>Taxon classification</label><kwd>
                <named-content content-type="kingdom">Animalia</named-content>
              </kwd><kwd>
                <named-content content-type="order">Araeolaimida</named-content>
              </kwd><kwd>
                <named-content content-type="family">Comesomatidae</named-content>
              </kwd></kwd-group><mixed-citation publication-type="journal"><person-group><name><surname>Fu</surname><given-names>Sujing</given-names></name><name><surname>Mou</surname><given-names>Jianfeng</given-names></name><name><surname>Liu</surname><given-names>Kun</given-names></name><name><surname>Zhang</surname><given-names>Shuyi</given-names></name><name><surname>Lin</surname><given-names>Heshan</given-names></name></person-group><article-title>﻿Two new species and a new record of <tp:taxon-name><tp:taxon-name-part taxon-name-part-type="family">Comesomatidae</tp:taxon-name-part></tp:taxon-name> (<tp:taxon-name><tp:taxon-name-part taxon-name-part-type="phylum">Nematoda</tp:taxon-name-part></tp:taxon-name>, <tp:taxon-name><tp:taxon-name-part taxon-name-part-type="order">Araeolaimida</tp:taxon-name-part></tp:taxon-name>) from the Southern Ocean</article-title><source>Zookeys</source><day>08</day><month>07</month><year>2025</year><volume>1244</volume><fpage>121</fpage><lpage>145</lpage><pub-id pub-id-type="doi">10.3897/zookeys.1244.135491</pub-id></mixed-citation></tp:treatment-meta><tp:nomenclature><label>﻿</label><tp:taxon-name>
              <object-id xmlns:xlink="http://www.w3.org/1999/xlink" content-type="arpha" xlink:type="simple">07A15E44-0C79-530F-B4F9-CC26CB4A8587</object-id>
              <tp:taxon-name-part taxon-name-part-type="genus" reg="Sabatieria">Sabatieria</tp:taxon-name-part>
              <tp:taxon-name-part taxon-name-part-type="species" reg="cosmonautae">cosmonautae</tp:taxon-name-part>
              <object-id xmlns:xlink="http://www.w3.org/1999/xlink" content-type="zoobank" xlink:type="simple">https://zoobank.org/A4EFBA85-06CF-4C0E-9900-218F34095E86</object-id>
            </tp:taxon-name><tp:taxon-status xmlns:xlink="http://www.w3.org/1999/xlink" xlink:type="simple">sp. nov.</tp:taxon-status><xref ref-type="fig" rid="F2">Figs 2</xref><xref ref-type="fig" rid="F3">, 3</xref><xref ref-type="fig" rid="F4">, 4</xref><xref ref-type="fig" rid="F5">, 5</xref><xref ref-type="table" rid="T2">, Table 2</xref></tp:nomenclature><tp:treatment-sec sec-type="material" id="SECID0E3NAE"><title>Material examined.</title><p><bold><italic>Holotype</italic></bold>: • male, collected in the Cosmonauts Sea; <named-content xmlns:xlink="http://www.w3.org/1999/xlink" content-type="dwc:verbatimCoordinates" xlink:type="simple"><named-content content-type="geo-json" specific-use="{&#34;type&#34;:&#34;Point&#34;,&#34;coordinates&#34;:[44.374300,-67.121700]}" id="NCID0EKOAE" xlink:type="simple">67.1217°S, 44.3743°E</named-content></named-content>; depth 1321 m; collected on 22 Jan. 2021; Jianfeng Mou leg.; total organic carbon 0.22%; sand, 50.73%; clay, 7.62%; silt 41.11%; mean particle diameter 4.49 mm; on slide no. <abbrev xmlns:xlink="http://www.w3.org/1999/xlink" xlink:title="Marine Biological Sample Museum of the Chinese Offshore Investigation and Assessment" id="ABBRID0EPOAE" xlink:type="simple">MBSMCOIA</abbrev>-C4-12-0-1-2. <bold><italic>Paratypes</italic></bold>: • four males and three females, collected in the Cosmonauts Sea; 65.3262°S–67.1217°S, 44.3743°E–49.9987°E; depth 1321–2444 m; collected on 18 Jan. 2021–22 Jan. 2021, Feb. 2022; Jianfeng Mou leg.; total organic carbon 0.22%–0.61%; sand, 4.78%–50.73%; clay, 7.62%–23.70%; silt, 41.11%–71.51%; mean particle diameter 4.49–6.77 mm; males on slide no. <abbrev xmlns:xlink="http://www.w3.org/1999/xlink" xlink:title="Marine Biological Sample Museum of the Chinese Offshore Investigation and Assessment" id="ABBRID0EWOAE" xlink:type="simple">MBSMCOIA</abbrev>-C5-7-0-2-2, <abbrev xmlns:xlink="http://www.w3.org/1999/xlink" xlink:title="Marine Biological Sample Museum of the Chinese Offshore Investigation and Assessment" id="ABBRID0E1OAE" xlink:type="simple">MBSMCOIA</abbrev>-C4-10-0-2-2, <abbrev xmlns:xlink="http://www.w3.org/1999/xlink" xlink:title="Marine Biological Sample Museum of the Chinese Offshore Investigation and Assessment" id="ABBRID0E5OAE" xlink:type="simple">MBSMCOIA</abbrev>-C4-11-2-4 and <abbrev xmlns:xlink="http://www.w3.org/1999/xlink" xlink:title="Marine Biological Sample Museum of the Chinese Offshore Investigation and Assessment" id="ABBRID0ECPAE" xlink:type="simple">MBSMCOIA</abbrev>-C4-12-0-1; females on slide no. <abbrev xmlns:xlink="http://www.w3.org/1999/xlink" xlink:title="Marine Biological Sample Museum of the Chinese Offshore Investigation and Assessment" id="ABBRID0EGPAE" xlink:type="simple">MBSMCOIA</abbrev>-C4-11-2-4.</p></tp:treatment-sec><tp:treatment-sec sec-type="description" id="SECID0EKPAE"><title>Measurements.</title><p>All measurement data are given in Table <xref ref-type="table" rid="T2">2</xref>.</p><table-wrap id="T2" position="float" orientation="portrait"><label>Table 2.</label><caption><p>Morphometrics (μm) of <italic><tp:taxon-name><tp:taxon-name-part taxon-name-part-type="genus" reg="Sabatieria">Sabatieria</tp:taxon-name-part><tp:taxon-name-part taxon-name-part-type="species" reg="cosmonautae">cosmonautae</tp:taxon-name-part></tp:taxon-name></italic> sp. nov. from the Southern Ocean.</p></caption><table id="TID0EPPBG" rules="all"><tbody><tr><th rowspan="1" colspan="1"/><th rowspan="1" colspan="1">Male holotype</th><th rowspan="1" colspan="1">Male paratypes</th><th rowspan="1" colspan="1">Female paratypes</th></tr><tr><td rowspan="1" colspan="1">Number of specimens</td><td rowspan="1" colspan="1">1</td><td rowspan="1" colspan="1">4</td><td rowspan="1" colspan="1">3</td></tr><tr><td rowspan="1" colspan="1">L</td><td rowspan="1" colspan="1">2230</td><td rowspan="1" colspan="1">1898 (1786–2009)</td><td rowspan="1" colspan="1">2123 (2032–2224)</td></tr><tr><td rowspan="1" colspan="1">a</td><td rowspan="1" colspan="1">35</td><td rowspan="1" colspan="1">29 (27–31)</td><td rowspan="1" colspan="1">35 (29–39)</td></tr><tr><td rowspan="1" colspan="1">b</td><td rowspan="1" colspan="1">9</td><td rowspan="1" colspan="1">8 (7–8)</td><td rowspan="1" colspan="1">8</td></tr><tr><td rowspan="1" colspan="1">c</td><td rowspan="1" colspan="1">18</td><td rowspan="1" colspan="1">16 (15–18)</td><td rowspan="1" colspan="1">18 (17–20)</td></tr><tr><td rowspan="1" colspan="1">c′</td><td rowspan="1" colspan="1">2.4</td><td rowspan="1" colspan="1">2.2 (1.9–2.4)</td><td rowspan="1" colspan="1">2.5 (2.4–2.6)</td></tr><tr><td rowspan="1" colspan="1">Head diameter at cephalic setae</td><td rowspan="1" colspan="1">14</td><td rowspan="1" colspan="1">16 (15–18)</td><td rowspan="1" colspan="1">15 (14–16)</td></tr><tr><td rowspan="1" colspan="1">Length of cephalic setae</td><td rowspan="1" colspan="1">4</td><td rowspan="1" colspan="1">3</td><td rowspan="1" colspan="1">3 (3–4)</td></tr><tr><td rowspan="1" colspan="1">Amphid height</td><td rowspan="1" colspan="1">13</td><td rowspan="1" colspan="1">12 (12–14)</td><td rowspan="1" colspan="1">11 (11–12)</td></tr><tr><td rowspan="1" colspan="1">Amphid width</td><td rowspan="1" colspan="1">12</td><td rowspan="1" colspan="1">12 (10–12)</td><td rowspan="1" colspan="1">11 (10–11)</td></tr><tr><td rowspan="1" colspan="1">Amphid width/<abbrev xmlns:xlink="http://www.w3.org/1999/xlink" xlink:title="corresponding body diameter" id="ABBRID0EAVAE" xlink:type="simple">cbd</abbrev> (%)</td><td rowspan="1" colspan="1">66</td><td rowspan="1" colspan="1">62 (54–68)</td><td rowspan="1" colspan="1">51 (48–54)</td></tr><tr><td rowspan="1" colspan="1">Amphid from anterior end</td><td rowspan="1" colspan="1">9</td><td rowspan="1" colspan="1">9 (8–10)</td><td rowspan="1" colspan="1">10 (9–12)</td></tr><tr><td rowspan="1" colspan="1">Nerve ring from anterior end</td><td rowspan="1" colspan="1">142</td><td rowspan="1" colspan="1">109 (94–125)</td><td rowspan="1" colspan="1">112 (102–128)</td></tr><tr><td rowspan="1" colspan="1">Nerve ring <abbrev xmlns:xlink="http://www.w3.org/1999/xlink" xlink:title="corresponding body diameter" id="ABBRID0EMWAE" xlink:type="simple">cbd</abbrev></td><td rowspan="1" colspan="1">45</td><td rowspan="1" colspan="1">44 (41–47)</td><td rowspan="1" colspan="1">43 (41–45)</td></tr><tr><td rowspan="1" colspan="1">Excretory pore from anterior end</td><td rowspan="1" colspan="1">154</td><td rowspan="1" colspan="1">143 (126–162)</td><td rowspan="1" colspan="1">166 (149–184)</td></tr><tr><td rowspan="1" colspan="1">Pharynx length</td><td rowspan="1" colspan="1">254</td><td rowspan="1" colspan="1">250 (239–261)</td><td rowspan="1" colspan="1">264 (254–269)</td></tr><tr><td rowspan="1" colspan="1">Pharynx bulb <abbrev xmlns:xlink="http://www.w3.org/1999/xlink" xlink:title="corresponding body diameter" id="ABBRID0EXXAE" xlink:type="simple">cbd</abbrev></td><td rowspan="1" colspan="1">54</td><td rowspan="1" colspan="1">55 (50–59)</td><td rowspan="1" colspan="1">53 (52–55)</td></tr><tr><td rowspan="1" colspan="1">Pharyngeal bulb diameter</td><td rowspan="1" colspan="1">30</td><td rowspan="1" colspan="1">34 (33–35)</td><td rowspan="1" colspan="1">38 (37–39)</td></tr><tr><td rowspan="1" colspan="1">Maximum body diameter</td><td rowspan="1" colspan="1">63</td><td rowspan="1" colspan="1">65 (59–73)</td><td rowspan="1" colspan="1">62 (57–69)</td></tr><tr><td rowspan="1" colspan="1">Spicule length</td><td rowspan="1" colspan="1">76</td><td rowspan="1" colspan="1">76 (71–79)</td><td rowspan="1" colspan="1">-</td></tr><tr><td rowspan="1" colspan="1">Gubernacular apophyses length</td><td rowspan="1" colspan="1">26</td><td rowspan="1" colspan="1">24 (21–29)</td><td rowspan="1" colspan="1">-</td></tr><tr><td rowspan="1" colspan="1">Number of precloacal supplements</td><td rowspan="1" colspan="1">17</td><td rowspan="1" colspan="1">16 or 17</td><td rowspan="1" colspan="1">-</td></tr><tr><td rowspan="1" colspan="1">Anal or cloacal body diameter</td><td rowspan="1" colspan="1">50</td><td rowspan="1" colspan="1">53 (50–58)</td><td rowspan="1" colspan="1">46 (46–47)</td></tr><tr><td rowspan="1" colspan="1">Tail length</td><td rowspan="1" colspan="1">122</td><td rowspan="1" colspan="1">116 (110–124)</td><td rowspan="1" colspan="1">116 (113–118)</td></tr><tr><td rowspan="1" colspan="1">V</td><td rowspan="1" colspan="1">-</td><td rowspan="1" colspan="1">-</td><td rowspan="1" colspan="1">1046 (1005–1082)</td></tr><tr><td rowspan="1" colspan="1">V%</td><td rowspan="1" colspan="1">-</td><td rowspan="1" colspan="1">-</td><td rowspan="1" colspan="1">49 (49–50)</td></tr><tr><td rowspan="1" colspan="1">Vulva body diameter</td><td rowspan="1" colspan="1">-</td><td rowspan="1" colspan="1">-</td><td rowspan="1" colspan="1">61 (57–69)</td></tr></tbody></table></table-wrap></tp:treatment-sec><tp:treatment-sec sec-type="description" id="SECID0EF3AE"><title>Description.</title><p><bold>Male.</bold> Body short, narrowing gradually towards both extremities. Cuticle with transverse rows of punctations starting from amphid to near tail tip. Lateral differentiation with slightly sparse punctations. Cuticle striations distinct on cuticle surface using <abbrev xmlns:xlink="http://www.w3.org/1999/xlink" xlink:title="scanning electron microscopy" id="ABBRID0EN3AE" xlink:type="simple">SEM</abbrev> (Fig. <xref ref-type="fig" rid="F5">5</xref>). Short somatic setae sparsely present on entire body, ~2 μm long. Cephalic region with distinct constriction at level of cephalic setae. Anterior sensilla in three crowns: six small inner labial papillae, six outer labial setae (2 μm long), and four cephalic setae (3 μm long or 0.15–0.25 corresponding body diameter long). Anterior buccal cavity cup-shaped, 5–6 μm wide, posterior portion narrow. Spiral amphidial fovea with three turns, 10–12 μm in diameter or 54–68% of corresponding body diameter, anterior border located at the level of cephalic setae. Pharynx surrounds half of anterior buccal cavity, gradually broadening posteriorly and forming a weak posterior bulb. Nerve ring situated at 39–56% of anterior pharynx. Secretory-excretory gland located posterior to pharynx. Secretory-excretory pore located posterior to nerve ring, 126–162 μm from the anterior end. Cardia small, completely surrounded by intestinal tissue. Reproductive system diorchic, anterior outstretched testis to the left of intestine and posterior outstretched testis to the right of the intestine. Spicules arcuate, equal, 1.2–1.5 cloacal body diameters long, proximal part of spicule with central cuticularized projection (lamella) extending from proximal end to approximately half of spicule. Gubernaculum with straight dorso-caudally directed apophyses. One precloacal seta 2 μm long. Sixteen or seventeen precloacal supplements, in the form of small pores, with distance between the anterior eight supplements (12–21 μm) irregularly distributed, posterior eight supplements with distance between adjacent supplements (5–13 μm) increasing towards anterior (Fig. <xref ref-type="fig" rid="F3">3D</xref>). Conico-cylindrical tail 1.9–2.4 cloacal body diameters long bearing three terminal setae, with very slightly swollen tip. Cylindrical part ~1/5 of total tail length. Three caudal glands present. Spinneret present.</p><fig id="F2" position="float" orientation="portrait"><object-id xmlns:xlink="http://www.w3.org/1999/xlink" content-type="doi" xlink:type="simple">10.3897/zookeys.1244.135491.figure2</object-id><object-id xmlns:xlink="http://www.w3.org/1999/xlink" content-type="arpha" xlink:type="simple">B6A02105-B25F-5FCE-96FE-9EF0D6C30721</object-id><label>Figure 2.</label><caption><p><italic><tp:taxon-name><tp:taxon-name-part taxon-name-part-type="genus" reg="Sabatieria">Sabatieria</tp:taxon-name-part><tp:taxon-name-part taxon-name-part-type="species" reg="cosmonautae">cosmonautae</tp:taxon-name-part></tp:taxon-name></italic> sp. nov. <bold>A.</bold> Entire male holotype; <bold>B.</bold> Entire female paratype.</p></caption><graphic xmlns:xlink="http://www.w3.org/1999/xlink" xlink:href="zookeys-1244-121_article-135491__-g002.jpg" position="float" orientation="portrait" xlink:type="simple" id="oo_1369839.jpg"><uri content-type="original_file" xlink:type="simple">https://binary.pensoft.net/fig/1369839</uri></graphic></fig><fig id="F3" position="float" orientation="portrait"><object-id xmlns:xlink="http://www.w3.org/1999/xlink" content-type="doi" xlink:type="simple">10.3897/zookeys.1244.135491.figure3</object-id><object-id xmlns:xlink="http://www.w3.org/1999/xlink" content-type="arpha" xlink:type="simple">8E4B11BE-C788-5777-A9EB-A765284A8399</object-id><label>Figure 3.</label><caption><p><italic><tp:taxon-name><tp:taxon-name-part taxon-name-part-type="genus" reg="Sabatieria">Sabatieria</tp:taxon-name-part><tp:taxon-name-part taxon-name-part-type="species" reg="cosmonautae">cosmonautae</tp:taxon-name-part></tp:taxon-name></italic> sp. nov. <bold>A.</bold> Male holotype anterior body region; <bold>B.</bold> Surface view of male holotype anterior body region showing amphidial fovea and cephalic sensilla; <bold>C.</bold> Male holotype pharyngeal body region; <bold>D.</bold> Male holotype posterior body region, showing precloacal supplements (arrow); <bold>E.</bold> Female paratype posterior body region.</p></caption><graphic xmlns:xlink="http://www.w3.org/1999/xlink" xlink:href="zookeys-1244-121_article-135491__-g003.jpg" position="float" orientation="portrait" xlink:type="simple" id="oo_1369840.jpg"><uri content-type="original_file" xlink:type="simple">https://binary.pensoft.net/fig/1369840</uri></graphic></fig><fig id="F4" position="float" orientation="portrait"><object-id xmlns:xlink="http://www.w3.org/1999/xlink" content-type="doi" xlink:type="simple">10.3897/zookeys.1244.135491.figure4</object-id><object-id xmlns:xlink="http://www.w3.org/1999/xlink" content-type="arpha" xlink:type="simple">D97B2342-DE1C-53D2-8EC4-9487AF95E4E5</object-id><label>Figure 4.</label><caption><p><italic><tp:taxon-name><tp:taxon-name-part taxon-name-part-type="genus" reg="Sabatieria">Sabatieria</tp:taxon-name-part><tp:taxon-name-part taxon-name-part-type="species" reg="cosmonautae">cosmonautae</tp:taxon-name-part></tp:taxon-name></italic> sp. nov. Light micrographs. <bold>A.</bold> Male paratype anterior body region showing the buccal cavity; <bold>B.</bold> Surface view of female paratype anterior body region showing amphids; <bold>C.</bold> Lateral punctations of male paratype anterior body region; <bold>D.</bold> Vulva; <bold>E.</bold> Male paratype posterior body region; <bold>F.</bold> Male paratype tail.</p></caption><graphic xmlns:xlink="http://www.w3.org/1999/xlink" xlink:href="zookeys-1244-121_article-135491__-g004.jpg" position="float" orientation="portrait" xlink:type="simple" id="oo_1369841.jpg"><uri content-type="original_file" xlink:type="simple">https://binary.pensoft.net/fig/1369841</uri></graphic></fig><fig id="F5" position="float" orientation="portrait"><object-id xmlns:xlink="http://www.w3.org/1999/xlink" content-type="doi" xlink:type="simple">10.3897/zookeys.1244.135491.figure5</object-id><object-id xmlns:xlink="http://www.w3.org/1999/xlink" content-type="arpha" xlink:type="simple">086F5260-5597-5257-B1DE-B9B28412C613</object-id><label>Figure 5.</label><caption><p><italic><tp:taxon-name><tp:taxon-name-part taxon-name-part-type="genus" reg="Sabatieria">Sabatieria</tp:taxon-name-part><tp:taxon-name-part taxon-name-part-type="species" reg="cosmonautae">cosmonautae</tp:taxon-name-part></tp:taxon-name></italic> sp. nov. Scanning electron micrographs. <bold>A.</bold> Male anterior body region showing cephalic sensilla; <bold>B.</bold> Male posterior body region.</p></caption><graphic xmlns:xlink="http://www.w3.org/1999/xlink" xlink:href="zookeys-1244-121_article-135491__-g005.jpg" position="float" orientation="portrait" xlink:type="simple" id="oo_1369842.jpg"><uri content-type="original_file" xlink:type="simple">https://binary.pensoft.net/fig/1369842</uri></graphic></fig><p><bold>Female.</bold> Similar to males. Reproductive system with two opposed, outstretched ovaries, with anterior ovary to the left of intestine and posterior ovary to the right of intestine. Spermatheca present. Vulva at 49–50% of body length from anterior. Granular vaginal glands present. Three caudal glands present.</p></tp:treatment-sec><tp:treatment-sec sec-type="diagnosis" id="SECID0E3AAG"><title>Diagnosis and relationships.</title><p><italic><tp:taxon-name><tp:taxon-name-part taxon-name-part-type="genus" reg="Sabatieria">Sabatieria</tp:taxon-name-part><tp:taxon-name-part taxon-name-part-type="species" reg="cosmonautae">cosmonautae</tp:taxon-name-part></tp:taxon-name></italic> sp. nov. is characterized by body length 1786–2230 μm, short cephalic setae, 0.15–0.25 corresponding body diameter long; cuticle with transverse rows of punctations starting from amphid to near tail tip; lateral differentiation with sparse punctations; spiral amphidial fovea with three turns; males with arcuate spicules, 1.2–1.5 cloacal body diameters long, straight dorso-caudally directed gubernacular apophyses, and with 16 or 17 precloacal supplements, in the form of small pores; Conico-cylindrical tail 1.9–2.4 cloacal body diameters long in males and 2.4–2.6 cloacal body diameters long in females.</p><p><italic><tp:taxon-name><tp:taxon-name-part taxon-name-part-type="genus" reg="Sabatieria">Sabatieria</tp:taxon-name-part><tp:taxon-name-part taxon-name-part-type="species" reg="cosmonautae">cosmonautae</tp:taxon-name-part></tp:taxon-name></italic> sp. nov. belongs to the <italic><tp:taxon-name><tp:taxon-name-part taxon-name-part-type="genus" reg="Sabatieria"/><tp:taxon-name-part taxon-name-part-type="species" reg="praedatrix">praedatrix</tp:taxon-name-part></tp:taxon-name></italic> group: amphids with three turns, the presence of straight gubernacular apophyses and with 16 or 17 pore-like precloacal supplements. There are 50 valid species in this group. Within the <italic><tp:taxon-name><tp:taxon-name-part taxon-name-part-type="genus" reg="Sabatieria"/><tp:taxon-name-part taxon-name-part-type="species" reg="praedatrix">praedatrix</tp:taxon-name-part></tp:taxon-name></italic> group, S. <italic><tp:taxon-name><tp:taxon-name-part taxon-name-part-type="genus" reg="Sabatieria"/><tp:taxon-name-part taxon-name-part-type="species" reg="cosmonautae">cosmonautae</tp:taxon-name-part></tp:taxon-name></italic> sp. nov. most closely resembles <italic><tp:taxon-name><tp:taxon-name-part taxon-name-part-type="genus" reg="Sabatieria">S.</tp:taxon-name-part><tp:taxon-name-part taxon-name-part-type="species" reg="ancudiana">ancudiana</tp:taxon-name-part></tp:taxon-name></italic> Wieser, 1954, <italic><tp:taxon-name><tp:taxon-name-part taxon-name-part-type="genus" reg="Sabatieria">S.</tp:taxon-name-part><tp:taxon-name-part taxon-name-part-type="species" reg="granifer">granifer</tp:taxon-name-part></tp:taxon-name></italic> Wieser, 1954, <italic><tp:taxon-name><tp:taxon-name-part taxon-name-part-type="genus" reg="Sabatieria">S.</tp:taxon-name-part><tp:taxon-name-part taxon-name-part-type="species" reg="intermissa">intermissa</tp:taxon-name-part></tp:taxon-name></italic> Wieser, 1954, <italic><tp:taxon-name><tp:taxon-name-part taxon-name-part-type="genus" reg="Sabatieria">S.</tp:taxon-name-part><tp:taxon-name-part taxon-name-part-type="species" reg="lawsi">lawsi</tp:taxon-name-part></tp:taxon-name></italic> Platt, 1983, <italic><tp:taxon-name><tp:taxon-name-part taxon-name-part-type="genus" reg="Sabatieria">S.</tp:taxon-name-part><tp:taxon-name-part taxon-name-part-type="species" reg="parabyssalis">parabyssalis</tp:taxon-name-part></tp:taxon-name></italic> Wieser, 1954 as well as <italic><tp:taxon-name><tp:taxon-name-part taxon-name-part-type="genus" reg="Sabatieria">S.</tp:taxon-name-part><tp:taxon-name-part taxon-name-part-type="species" reg="praedatrix">praedatrix</tp:taxon-name-part></tp:taxon-name></italic> de Man, 1907, which are all characterized by having nearly 17 precloacal supplements. In addition, the new species differs from <italic><tp:taxon-name><tp:taxon-name-part taxon-name-part-type="genus" reg="Sabatieria">S.</tp:taxon-name-part><tp:taxon-name-part taxon-name-part-type="species" reg="ancudiana">ancudiana</tp:taxon-name-part></tp:taxon-name></italic> in the stouter body shape (a = 27–35 vs 42–65 in <italic><tp:taxon-name><tp:taxon-name-part taxon-name-part-type="genus" reg="Sabatieria">S.</tp:taxon-name-part><tp:taxon-name-part taxon-name-part-type="species" reg="ancudiana">ancudiana</tp:taxon-name-part></tp:taxon-name></italic>), shorter cephalic setae (0.15–0.25 vs 0.60–0.70 <abbrev xmlns:xlink="http://www.w3.org/1999/xlink" xlink:title="corresponding body diameter" id="ABBRID0EQFAG" xlink:type="simple">cbd</abbrev> in <italic><tp:taxon-name><tp:taxon-name-part taxon-name-part-type="genus" reg="Sabatieria">S.</tp:taxon-name-part><tp:taxon-name-part taxon-name-part-type="species" reg="ancudiana">ancudiana</tp:taxon-name-part></tp:taxon-name></italic>) and shorter tail (1.9–2.4 vs 3.5 cloacal body diameters in <italic><tp:taxon-name><tp:taxon-name-part taxon-name-part-type="genus" reg="Sabatieria">S.</tp:taxon-name-part><tp:taxon-name-part taxon-name-part-type="species" reg="ancudiana">ancudiana</tp:taxon-name-part></tp:taxon-name></italic>), from <italic><tp:taxon-name><tp:taxon-name-part taxon-name-part-type="genus" reg="Sabatieria">S.</tp:taxon-name-part><tp:taxon-name-part taxon-name-part-type="species" reg="granifer">granifer</tp:taxon-name-part></tp:taxon-name></italic> in the shorter tail (1.9–2.4 vs 3.3–4.8 cloacal body diameters in <italic><tp:taxon-name><tp:taxon-name-part taxon-name-part-type="genus" reg="Sabatieria">S.</tp:taxon-name-part><tp:taxon-name-part taxon-name-part-type="species" reg="granifer">granifer</tp:taxon-name-part></tp:taxon-name></italic>), from <italic><tp:taxon-name><tp:taxon-name-part taxon-name-part-type="genus" reg="Sabatieria">S.</tp:taxon-name-part><tp:taxon-name-part taxon-name-part-type="species" reg="intermissa">intermissa</tp:taxon-name-part></tp:taxon-name></italic> in the stouter body shape (a = 27–35 vs 40–48 in <italic><tp:taxon-name><tp:taxon-name-part taxon-name-part-type="genus" reg="Sabatieria">S.</tp:taxon-name-part><tp:taxon-name-part taxon-name-part-type="species" reg="intermissa">intermissa</tp:taxon-name-part></tp:taxon-name></italic>), shorter cephalic setae (0.15–0.25 vs 0.70–0.90 <abbrev xmlns:xlink="http://www.w3.org/1999/xlink" xlink:title="corresponding body diameter" id="ABBRID0EWHAG" xlink:type="simple">cbd</abbrev> in <italic><tp:taxon-name><tp:taxon-name-part taxon-name-part-type="genus" reg="Sabatieria">S.</tp:taxon-name-part><tp:taxon-name-part taxon-name-part-type="species" reg="intermissa">intermissa</tp:taxon-name-part></tp:taxon-name></italic>), shorter spicules (1.2–1.5 vs 2.0 cloacal body diameters in <italic><tp:taxon-name><tp:taxon-name-part taxon-name-part-type="genus" reg="Sabatieria">S.</tp:taxon-name-part><tp:taxon-name-part taxon-name-part-type="species" reg="intermissa">intermissa</tp:taxon-name-part></tp:taxon-name></italic>) and shorter tail (1.9–2.4 vs 3.5 cloacal body diameters in <italic><tp:taxon-name><tp:taxon-name-part taxon-name-part-type="genus" reg="Sabatieria">S.</tp:taxon-name-part><tp:taxon-name-part taxon-name-part-type="species" reg="intermissa">intermissa</tp:taxon-name-part></tp:taxon-name></italic>), from <italic><tp:taxon-name><tp:taxon-name-part taxon-name-part-type="genus" reg="Sabatieria">S.</tp:taxon-name-part><tp:taxon-name-part taxon-name-part-type="species" reg="lawsi">lawsi</tp:taxon-name-part></tp:taxon-name></italic> in the shorter tail (1.9–2.4 vs 3.1–3.8 cloacal body diameters in <italic><tp:taxon-name><tp:taxon-name-part taxon-name-part-type="genus" reg="Sabatieria">S.</tp:taxon-name-part><tp:taxon-name-part taxon-name-part-type="species" reg="lawsi">lawsi</tp:taxon-name-part></tp:taxon-name></italic>), from <italic><tp:taxon-name><tp:taxon-name-part taxon-name-part-type="genus" reg="Sabatieria">S.</tp:taxon-name-part><tp:taxon-name-part taxon-name-part-type="species" reg="parabyssalis">parabyssalis</tp:taxon-name-part></tp:taxon-name></italic> in the shorter cephalic setae (0.15–0.25 vs 0.70 <abbrev xmlns:xlink="http://www.w3.org/1999/xlink" xlink:title="corresponding body diameter" id="ABBRID0E3JAG" xlink:type="simple">cbd</abbrev> in <italic><tp:taxon-name><tp:taxon-name-part taxon-name-part-type="genus" reg="Sabatieria">S.</tp:taxon-name-part><tp:taxon-name-part taxon-name-part-type="species" reg="parabyssalis">parabyssalis</tp:taxon-name-part></tp:taxon-name></italic>), and shorter tail (1.9–2.4 vs 3.8–4.3 cloacal body diameters in <italic><tp:taxon-name><tp:taxon-name-part taxon-name-part-type="genus" reg="Sabatieria">S.</tp:taxon-name-part><tp:taxon-name-part taxon-name-part-type="species" reg="parabyssalis">parabyssalis</tp:taxon-name-part></tp:taxon-name></italic>), and from <italic><tp:taxon-name><tp:taxon-name-part taxon-name-part-type="genus" reg="Sabatieria">S.</tp:taxon-name-part><tp:taxon-name-part taxon-name-part-type="species" reg="praedatrix">praedatrix</tp:taxon-name-part></tp:taxon-name></italic> in the much shorter tail (1.9–2.4 vs 4.0–4.5 cloacal body diameters in <italic><tp:taxon-name><tp:taxon-name-part taxon-name-part-type="genus" reg="Sabatieria">S.</tp:taxon-name-part><tp:taxon-name-part taxon-name-part-type="species" reg="praedatrix">praedatrix</tp:taxon-name-part></tp:taxon-name></italic>).</p><p>This new species is also similar to <italic><tp:taxon-name><tp:taxon-name-part taxon-name-part-type="genus" reg="Sabatieria">S.</tp:taxon-name-part><tp:taxon-name-part taxon-name-part-type="species" reg="bathycopia">bathycopia</tp:taxon-name-part></tp:taxon-name></italic> Leduc, 2013 in the <italic><tp:taxon-name><tp:taxon-name-part taxon-name-part-type="genus" reg="Sabatieria"/><tp:taxon-name-part taxon-name-part-type="species" reg="celtica">celtica</tp:taxon-name-part></tp:taxon-name></italic> group by the relative cephalic setae length, relative spicule length and the value of c'. The new species differs from <italic><tp:taxon-name><tp:taxon-name-part taxon-name-part-type="genus" reg="Sabatieria">S.</tp:taxon-name-part><tp:taxon-name-part taxon-name-part-type="species" reg="bathycopia">bathycopia</tp:taxon-name-part></tp:taxon-name></italic> by the value of c' (1.9–2.4 vs 3.6–4.3 in <italic><tp:taxon-name><tp:taxon-name-part taxon-name-part-type="genus" reg="Sabatieria">S.</tp:taxon-name-part><tp:taxon-name-part taxon-name-part-type="species" reg="bathycopia">bathycopia</tp:taxon-name-part></tp:taxon-name></italic>), the structure of spicules (without velum or swollen distal portion vs with velum and swollen distal portion in <italic><tp:taxon-name><tp:taxon-name-part taxon-name-part-type="genus" reg="Sabatieria">S.</tp:taxon-name-part><tp:taxon-name-part taxon-name-part-type="species" reg="bathycopia">bathycopia</tp:taxon-name-part></tp:taxon-name></italic>), and the gubernaculum shape (straight vs curved in <italic><tp:taxon-name><tp:taxon-name-part taxon-name-part-type="genus" reg="Sabatieria">S.</tp:taxon-name-part><tp:taxon-name-part taxon-name-part-type="species" reg="bathycopia">bathycopia</tp:taxon-name-part></tp:taxon-name></italic>).</p></tp:treatment-sec><tp:treatment-sec sec-type="etymology" id="SECID0EPNAG"><title>Etymology.</title><p>This species is named after the type locality belonging to the Cosmonauts Sea.</p></tp:treatment-sec></tp:taxon-treatment>
