# Supplementary material for: ﻿Two new species and a new record of Comesomatidae (Nematoda, Araeolaimida) from the Southern Ocean
Source: Zookeys. 2025 Jul 8;1244:121–45. doi: 10.3897/zookeys.1244.135491 (PMC12264501; doi:10.3897/zookeys.1244.135491)
Supplement: XML Treatment for Sabatieria crassilonga [file zookeys.1244.135491-treatment3.xml]

<!DOCTYPE tp:taxon-treatment
  PUBLIC "-//TaxonX//DTD Taxonomic Treatment Publishing DTD v0 20100105//EN" "tax-treatment-NSO.dtd">
<tp:taxon-treatment xmlns:tp="http://www.plazi.org/taxpub"><tp:treatment-meta><kwd-group><label>Taxon classification</label><kwd>
                <named-content content-type="kingdom">Animalia</named-content>
              </kwd><kwd>
                <named-content content-type="order">Araeolaimida</named-content>
              </kwd><kwd>
                <named-content content-type="family">Comesomatidae</named-content>
              </kwd></kwd-group><mixed-citation publication-type="journal"><person-group><name><surname>Fu</surname><given-names>Sujing</given-names></name><name><surname>Mou</surname><given-names>Jianfeng</given-names></name><name><surname>Liu</surname><given-names>Kun</given-names></name><name><surname>Zhang</surname><given-names>Shuyi</given-names></name><name><surname>Lin</surname><given-names>Heshan</given-names></name></person-group><article-title>﻿Two new species and a new record of <tp:taxon-name><tp:taxon-name-part taxon-name-part-type="family">Comesomatidae</tp:taxon-name-part></tp:taxon-name> (<tp:taxon-name><tp:taxon-name-part taxon-name-part-type="phylum">Nematoda</tp:taxon-name-part></tp:taxon-name>, <tp:taxon-name><tp:taxon-name-part taxon-name-part-type="order">Araeolaimida</tp:taxon-name-part></tp:taxon-name>) from the Southern Ocean</article-title><source>Zookeys</source><day>08</day><month>07</month><year>2025</year><volume>1244</volume><fpage>121</fpage><lpage>145</lpage><pub-id pub-id-type="doi">10.3897/zookeys.1244.135491</pub-id></mixed-citation></tp:treatment-meta><tp:nomenclature><label>﻿</label><tp:taxon-name>
              <object-id xmlns:xlink="http://www.w3.org/1999/xlink" content-type="arpha" xlink:type="simple">5C595496-BF9F-566D-B9E1-712B93EFCC7F</object-id>
              <tp:taxon-name-part taxon-name-part-type="genus" reg="Sabatieria">Sabatieria</tp:taxon-name-part>
              <tp:taxon-name-part taxon-name-part-type="species" reg="crassilonga">crassilonga</tp:taxon-name-part>
              <object-id xmlns:xlink="http://www.w3.org/1999/xlink" content-type="zoobank" xlink:type="simple">https://zoobank.org/5F2C0763-5B31-4041-91C7-CD08224DA181</object-id>
            </tp:taxon-name><tp:taxon-status xmlns:xlink="http://www.w3.org/1999/xlink" xlink:type="simple">sp. nov.</tp:taxon-status><xref ref-type="fig" rid="F6">Figs 6</xref><xref ref-type="fig" rid="F7">, 7</xref><xref ref-type="fig" rid="F8">, 8</xref><xref ref-type="fig" rid="F9">, 9</xref><xref ref-type="table" rid="T3">, Table 3</xref></tp:nomenclature><tp:treatment-sec sec-type="material" id="SECID0ERPAG"><title>Material examined.</title><p><bold><italic>Holotype</italic></bold>: • male, collected in the Amundsen Sea, <named-content xmlns:xlink="http://www.w3.org/1999/xlink" content-type="dwc:verbatimCoordinates" xlink:type="simple"><named-content content-type="geo-json" specific-use="{&#34;type&#34;:&#34;Point&#34;,&#34;coordinates&#34;:[-124.503100,-72.716700]}" id="NCID0E6PAG" xlink:type="simple">72.7167°S, 124.5031°W</named-content></named-content>; depth 457 m; collected on 7 Feb. 2022; Jianfeng Mou leg.; muddy sediment; on slide no. <abbrev xmlns:xlink="http://www.w3.org/1999/xlink" xlink:title="Marine Biological Sample Museum of the Chinese Offshore Investigation and Assessment" id="ABBRID0EEQAG" xlink:type="simple">MBSMCOIA</abbrev>-A2-2-2-5. <bold><italic>Paratypes</italic></bold>: • three males and three females, collected in the Cosmonauts Sea, Prydz Bay and Amundsen Sea; 66.5038°S–73.9433°S, 33.2992°E–112.3525°W; depth 310-2085 m; collected on 1 Jan. 2021–22 Jan. 2021, Feb. 2022; Jianfeng Mou leg.; total organic carbon 0.12%–0.61%; sand, 4.78%–55.92%; clay, 7.62%–23.70%; silt, 35.58%–71.51%; mean particle diameter 4.36–6.77 mm; males on slide no. <abbrev xmlns:xlink="http://www.w3.org/1999/xlink" xlink:title="Marine Biological Sample Museum of the Chinese Offshore Investigation and Assessment" id="ABBRID0ELQAG" xlink:type="simple">MBSMCOIA</abbrev>-C2-13-2-5-3, <abbrev xmlns:xlink="http://www.w3.org/1999/xlink" xlink:title="Marine Biological Sample Museum of the Chinese Offshore Investigation and Assessment" id="ABBRID0EPQAG" xlink:type="simple">MBSMCOIA</abbrev>-A11-00-5-10-3, and <abbrev xmlns:xlink="http://www.w3.org/1999/xlink" xlink:title="Marine Biological Sample Museum of the Chinese Offshore Investigation and Assessment" id="ABBRID0ETQAG" xlink:type="simple">MBSMCOIA</abbrev>-MF1-2-2; females on slide no. <abbrev xmlns:xlink="http://www.w3.org/1999/xlink" xlink:title="Marine Biological Sample Museum of the Chinese Offshore Investigation and Assessment" id="ABBRID0EXQAG" xlink:type="simple">MBSMCOIA</abbrev>-MF1-2-2, <abbrev xmlns:xlink="http://www.w3.org/1999/xlink" xlink:title="Marine Biological Sample Museum of the Chinese Offshore Investigation and Assessment" id="ABBRID0E2QAG" xlink:type="simple">MBSMCOIA</abbrev>-C4-11-2-4, and <abbrev xmlns:xlink="http://www.w3.org/1999/xlink" xlink:title="Marine Biological Sample Museum of the Chinese Offshore Investigation and Assessment" id="ABBRID0E6QAG" xlink:type="simple">MBSMCOIA</abbrev>-C4-12-0-1.</p></tp:treatment-sec><tp:treatment-sec sec-type="description" id="SECID0EDRAG"><title>Measurements.</title><p>All measurement data are given in Table <xref ref-type="table" rid="T3">3</xref>.</p><table-wrap id="T3" position="float" orientation="portrait"><label>Table 3.</label><caption><p>Morphometrics (μm) of <italic><tp:taxon-name><tp:taxon-name-part taxon-name-part-type="genus" reg="Sabatieria">Sabatieria</tp:taxon-name-part><tp:taxon-name-part taxon-name-part-type="species" reg="crassilonga">crassilonga</tp:taxon-name-part></tp:taxon-name></italic> sp. nov. from the Southern Ocean.</p></caption><table id="TID0E2EAI" rules="all"><tbody><tr><th rowspan="1" colspan="1"/><th rowspan="1" colspan="1">Male holotype</th><th rowspan="1" colspan="1">Male paratypes</th><th rowspan="1" colspan="1">Female paratypes</th></tr><tr><td rowspan="1" colspan="1">Number of specimens</td><td rowspan="1" colspan="1">1</td><td rowspan="1" colspan="1">3</td><td rowspan="1" colspan="1">3</td></tr><tr><td rowspan="1" colspan="1">L</td><td rowspan="1" colspan="1">3093</td><td rowspan="1" colspan="1">2888 (2628–3085)</td><td rowspan="1" colspan="1">3176 (2910–3613)</td></tr><tr><td rowspan="1" colspan="1">a</td><td rowspan="1" colspan="1">30</td><td rowspan="1" colspan="1">28 (23–31)</td><td rowspan="1" colspan="1">27 (24–33)</td></tr><tr><td rowspan="1" colspan="1">b</td><td rowspan="1" colspan="1">9</td><td rowspan="1" colspan="1">8 (8)</td><td rowspan="1" colspan="1">8 (8)</td></tr><tr><td rowspan="1" colspan="1">c</td><td rowspan="1" colspan="1">16</td><td rowspan="1" colspan="1">17 (16–18)</td><td rowspan="1" colspan="1">17 (16–18)</td></tr><tr><td rowspan="1" colspan="1">c′</td><td rowspan="1" colspan="1">2.7</td><td rowspan="1" colspan="1">2 (1.8–2.1)</td><td rowspan="1" colspan="1">2.3 (2.1–2.4)</td></tr><tr><td rowspan="1" colspan="1">Head diameter at cephalic setae</td><td rowspan="1" colspan="1">20</td><td rowspan="1" colspan="1">21 (18–23)</td><td rowspan="1" colspan="1">24 (22–26)</td></tr><tr><td rowspan="1" colspan="1">Length of cephalic setae</td><td rowspan="1" colspan="1">4</td><td rowspan="1" colspan="1">5 (4–6)</td><td rowspan="1" colspan="1">5 (4–5)</td></tr><tr><td rowspan="1" colspan="1">Amphid height</td><td rowspan="1" colspan="1">12</td><td rowspan="1" colspan="1">12 (12–13)</td><td rowspan="1" colspan="1">12 (11–12)</td></tr><tr><td rowspan="1" colspan="1">Amphid width</td><td rowspan="1" colspan="1">13</td><td rowspan="1" colspan="1">12 (10–13)</td><td rowspan="1" colspan="1">12 (12–13)</td></tr><tr><td rowspan="1" colspan="1">Amphid width/<abbrev xmlns:xlink="http://www.w3.org/1999/xlink" xlink:title="corresponding body diameter" id="ABBRID0EZWAG" xlink:type="simple">cbd</abbrev> (%)</td><td rowspan="1" colspan="1">54</td><td rowspan="1" colspan="1">48 (38–54)</td><td rowspan="1" colspan="1">46 (44–47)</td></tr><tr><td rowspan="1" colspan="1">Amphid from anterior end</td><td rowspan="1" colspan="1">10</td><td rowspan="1" colspan="1">10 (9–11)</td><td rowspan="1" colspan="1">11 (9–12)</td></tr><tr><td rowspan="1" colspan="1">Nerve ring from anterior end</td><td rowspan="1" colspan="1">139</td><td rowspan="1" colspan="1">158 (146–178)</td><td rowspan="1" colspan="1">168 (134–226)</td></tr><tr><td rowspan="1" colspan="1">Nerve ring <abbrev xmlns:xlink="http://www.w3.org/1999/xlink" xlink:title="corresponding body diameter" id="ABBRID0EFYAG" xlink:type="simple">cbd</abbrev></td><td rowspan="1" colspan="1">69</td><td rowspan="1" colspan="1">76 (71–84)</td><td rowspan="1" colspan="1">76 (74–78)</td></tr><tr><td rowspan="1" colspan="1">Excretory pore from anterior end</td><td rowspan="1" colspan="1">196</td><td rowspan="1" colspan="1">219 (199–230)</td><td rowspan="1" colspan="1">232 (199–268)</td></tr><tr><td rowspan="1" colspan="1">Pharynx length</td><td rowspan="1" colspan="1">341</td><td rowspan="1" colspan="1">347 (311–367)</td><td rowspan="1" colspan="1">390 (355–443)</td></tr><tr><td rowspan="1" colspan="1">Pharynx bulb <abbrev xmlns:xlink="http://www.w3.org/1999/xlink" xlink:title="corresponding body diameter" id="ABBRID0EQZAG" xlink:type="simple">cbd</abbrev></td><td rowspan="1" colspan="1">99</td><td rowspan="1" colspan="1">94 (87–104)</td><td rowspan="1" colspan="1">99 (94–102)</td></tr><tr><td rowspan="1" colspan="1">Pharyngeal bulb diameter</td><td rowspan="1" colspan="1">62</td><td rowspan="1" colspan="1">61 (57–64)</td><td rowspan="1" colspan="1">68 (62–74)</td></tr><tr><td rowspan="1" colspan="1">Maximum body diameter</td><td rowspan="1" colspan="1">102</td><td rowspan="1" colspan="1">105 (84–136)</td><td rowspan="1" colspan="1">117 (110–127)</td></tr><tr><td rowspan="1" colspan="1">Spicule length</td><td rowspan="1" colspan="1">108</td><td rowspan="1" colspan="1">107 (103–110)</td><td rowspan="1" colspan="1">-</td></tr><tr><td rowspan="1" colspan="1">Gubernacular apophyses length</td><td rowspan="1" colspan="1">47</td><td rowspan="1" colspan="1">44 (42–45)</td><td rowspan="1" colspan="1">-</td></tr><tr><td rowspan="1" colspan="1">Number of precloacal supplements</td><td rowspan="1" colspan="1">21</td><td rowspan="1" colspan="1">20 or 21</td><td rowspan="1" colspan="1">-</td></tr><tr><td rowspan="1" colspan="1">Anal or cloacal body diameter</td><td rowspan="1" colspan="1">70</td><td rowspan="1" colspan="1">88 (84–94)</td><td rowspan="1" colspan="1">84 (83–86)</td></tr><tr><td rowspan="1" colspan="1">Tail length</td><td rowspan="1" colspan="1">190</td><td rowspan="1" colspan="1">174 (169–182)</td><td rowspan="1" colspan="1">191 (184–199)</td></tr><tr><td rowspan="1" colspan="1">V</td><td rowspan="1" colspan="1">-</td><td rowspan="1" colspan="1">-</td><td rowspan="1" colspan="1">1609 (1441–1870)</td></tr><tr><td rowspan="1" colspan="1">V%</td><td rowspan="1" colspan="1">-</td><td rowspan="1" colspan="1">-</td><td rowspan="1" colspan="1">51 (48–52)</td></tr><tr><td rowspan="1" colspan="1">Vulva body diameter</td><td rowspan="1" colspan="1">-</td><td rowspan="1" colspan="1">-</td><td rowspan="1" colspan="1">119 (117–120)</td></tr></tbody></table></table-wrap></tp:treatment-sec><tp:treatment-sec sec-type="description" id="SECID0E54AG"><title>Description.</title><p><bold>Male.</bold> Body long (2628–3093 μm long), quite stout (maximum body width 84–136 μm), narrowing gradually towards both extremities. Cuticle with lateral differentiation of coarser, irregularly spaced punctations starting from amphid to near tail tip. Cuticle striations appearing distinct on cuticle surface under <abbrev xmlns:xlink="http://www.w3.org/1999/xlink" xlink:title="scanning electron microscopy" id="ABBRID0EG5AG" xlink:type="simple">SEM</abbrev> (Fig. <xref ref-type="fig" rid="F9">9</xref>). Short somatic setae sparsely present on entire body, ~3 μm long. Cephalic region with distinct constriction at level of cephalic setae. Anterior sensilla in three crowns: six small inner labial papillae, six outer labial setae (3 μm long), and four cephalic setae (4–6 μm long or 0.20–0.26 corresponding body diameter long). Anterior buccal cavity cup-shaped, 4–7 μm wide, posterior portion narrow. Spiral amphidial fovea with 2.5 turns, 10–13 μm in diameter or 38–54% of corresponding body diameter, anterior border located at the level of cephalic setae. Pharynx surrounds half of anterior buccal cavity, gradually broadening posteriorly and forming a weak posterior bulb. Nerve ring situated at 40–49% of anterior pharynx. Secretory-excretory gland located posterior to pharynx. Secretory-excretory pore located posterior to nerve ring, 196–230 μm from the anterior end. Cardia small, partially surrounded by intestinal tissue. Reproductive system diorchic, anterior outstretched testis to the left of intestine and posterior outstretched testis to the left or right of the intestine. Spicules arcuate, equal, 1.2–1.5 cloacal body diameters long, proximal part of spicule with central cuticularized projection (lamella) extending from proximal end to ~1/3 of spicule. Gubernaculum with a long straight dorso-caudal apophysis, 42–47 μm long. One precloacal seta 3 μm long, distinct using <abbrev xmlns:xlink="http://www.w3.org/1999/xlink" xlink:title="scanning electron microscopy" id="ABBRID0EO5AG" xlink:type="simple">SEM</abbrev> (Fig. <xref ref-type="fig" rid="F9">9C</xref>). Twenty or twenty-one precloacal supplements, in the form of small pores, the distance between seven posterior-most supplements more or less equal (10–12 μm), anterior nine supplements with distance between adjacent supplements (12–36 μm) increasing towards anterior (Figs <xref ref-type="fig" rid="F7">7</xref>, <xref ref-type="fig" rid="F9">9</xref>). Conico-cylindrical tail 1.8–2.7 cloacal body diameters long with swollen tip bearing three terminal setae. Cylindrical part ~1/5 of total tail length. Three caudal glands present. Spinneret present.</p><fig id="F6" position="float" orientation="portrait"><object-id xmlns:xlink="http://www.w3.org/1999/xlink" content-type="doi" xlink:type="simple">10.3897/zookeys.1244.135491.figure6</object-id><object-id xmlns:xlink="http://www.w3.org/1999/xlink" content-type="arpha" xlink:type="simple">7383170E-F0FF-52F6-9E40-1952DD1237AE</object-id><label>Figure 6.</label><caption><p><italic><tp:taxon-name><tp:taxon-name-part taxon-name-part-type="genus" reg="Sabatieria">Sabatieria</tp:taxon-name-part><tp:taxon-name-part taxon-name-part-type="species" reg="crassilonga">crassilonga</tp:taxon-name-part></tp:taxon-name></italic> sp. nov. <bold>A.</bold> Entire male holotype; <bold>B.</bold> Entire female paratype.</p></caption><graphic xmlns:xlink="http://www.w3.org/1999/xlink" xlink:href="zookeys-1244-121_article-135491__-g006.jpg" position="float" orientation="portrait" xlink:type="simple" id="oo_1369843.jpg"><uri content-type="original_file" xlink:type="simple">https://binary.pensoft.net/fig/1369843</uri></graphic></fig><fig id="F7" position="float" orientation="portrait"><object-id xmlns:xlink="http://www.w3.org/1999/xlink" content-type="doi" xlink:type="simple">10.3897/zookeys.1244.135491.figure7</object-id><object-id xmlns:xlink="http://www.w3.org/1999/xlink" content-type="arpha" xlink:type="simple">FC9D5439-B5D8-545E-ADC3-B615B5648D52</object-id><label>Figure 7.</label><caption><p><italic><tp:taxon-name><tp:taxon-name-part taxon-name-part-type="genus" reg="Sabatieria">Sabatieria</tp:taxon-name-part><tp:taxon-name-part taxon-name-part-type="species" reg="crassilonga">crassilonga</tp:taxon-name-part></tp:taxon-name></italic> sp. nov. <bold>A.</bold> Male holotype anterior body region; <bold>B.</bold> Surface view of male holotype anterior body region showing amphidial fovea and cephalic sensilla; <bold>C.</bold> Male holotype pharyngeal body region; <bold>D.</bold> Male holotype posterior body region, showing precloacal supplements (arrow); <bold>E.</bold> Female paratype posterior body region.</p></caption><graphic xmlns:xlink="http://www.w3.org/1999/xlink" xlink:href="zookeys-1244-121_article-135491__-g007.jpg" position="float" orientation="portrait" xlink:type="simple" id="oo_1369844.jpg"><uri content-type="original_file" xlink:type="simple">https://binary.pensoft.net/fig/1369844</uri></graphic></fig><fig id="F8" position="float" orientation="portrait"><object-id xmlns:xlink="http://www.w3.org/1999/xlink" content-type="doi" xlink:type="simple">10.3897/zookeys.1244.135491.figure8</object-id><object-id xmlns:xlink="http://www.w3.org/1999/xlink" content-type="arpha" xlink:type="simple">5315EE64-3FD1-5367-BB58-0D2075C331EB</object-id><label>Figure 8.</label><caption><p><italic><tp:taxon-name><tp:taxon-name-part taxon-name-part-type="genus" reg="Sabatieria">Sabatieria</tp:taxon-name-part><tp:taxon-name-part taxon-name-part-type="species" reg="crassilonga">crassilonga</tp:taxon-name-part></tp:taxon-name></italic> sp. nov. Light micrographs. <bold>A.</bold> Male paratype anterior part showing buccal cavity; <bold>B.</bold> Surface view of male paratype anterior body region showing amphids; <bold>C.</bold> Lateral punctations of female paratype anterior body region; <bold>D.</bold> Female paratype vulva; <bold>E.</bold> Male paratype spicule; <bold>F.</bold> Male paratype gubernaculum.</p></caption><graphic xmlns:xlink="http://www.w3.org/1999/xlink" xlink:href="zookeys-1244-121_article-135491__-g008.jpg" position="float" orientation="portrait" xlink:type="simple" id="oo_1369845.jpg"><uri content-type="original_file" xlink:type="simple">https://binary.pensoft.net/fig/1369845</uri></graphic></fig><fig id="F9" position="float" orientation="portrait"><object-id xmlns:xlink="http://www.w3.org/1999/xlink" content-type="doi" xlink:type="simple">10.3897/zookeys.1244.135491.figure9</object-id><object-id xmlns:xlink="http://www.w3.org/1999/xlink" content-type="arpha" xlink:type="simple">2CA9E9DA-14A4-52D1-BB61-41ED3A3A9728</object-id><label>Figure 9.</label><caption><p><italic><tp:taxon-name><tp:taxon-name-part taxon-name-part-type="genus" reg="Sabatieria">Sabatieria</tp:taxon-name-part><tp:taxon-name-part taxon-name-part-type="species" reg="crassilonga">crassilonga</tp:taxon-name-part></tp:taxon-name></italic> sp. nov. Scanning electron micrographs. <bold>A.</bold> Male anterior part showing cephalic sensilla and amphids; <bold>B.</bold> Male anterior part showing amphids; <bold>C.</bold> Male posterior part showing cloaca, precloacal seta (right arrow) and precloacal supplements (left arrow); <bold>D.</bold> Male posterior body region.</p></caption><graphic xmlns:xlink="http://www.w3.org/1999/xlink" xlink:href="zookeys-1244-121_article-135491__-g009.jpg" position="float" orientation="portrait" xlink:type="simple" id="oo_1369846.jpg"><uri content-type="original_file" xlink:type="simple">https://binary.pensoft.net/fig/1369846</uri></graphic></fig><p><bold>Female.</bold> Similar to males. Reproductive system with two opposed, outstretched ovaries, with anterior ovary to the left of intestine and posterior ovary to the left or right of intestine. Spermatheca present. Vulva at 48–52% of body length from anterior. Granular vaginal glands present. Three caudal glands present.</p></tp:treatment-sec><tp:treatment-sec sec-type="diagnosis" id="SECID0EEDBG"><title>Diagnosis and relationships.</title><p><italic><tp:taxon-name><tp:taxon-name-part taxon-name-part-type="genus" reg="Sabatieria">Sabatieria</tp:taxon-name-part><tp:taxon-name-part taxon-name-part-type="species" reg="crassilonga">crassilonga</tp:taxon-name-part></tp:taxon-name></italic> sp. nov. is characterized by relatively stout body (a = 23–33); long body length 2628–3093 μm in males and 2910–3613 μm in females; short cephalic setae (4–6 μm long, 0.20–0.26 corresponding body diameter long); cuticle with lateral differentiation of coarser and irregularly spaced punctations extending from anterior edge of amphid to the tail region; amphidial fovea spiral with 2.5 turns; males with spicules 1.2–1.5 cloacal body diameters long. Twenty or twenty-one fine precloacal supplements. Gubernaculum with a long straight dorso-caudal apophysis, 42–47 μm long. Conico-cylindrical tail 1.8–2.7 cloacal body diameters long in male and 2.1–2.4 cloacal body diameters long in female.</p><p><italic><tp:taxon-name><tp:taxon-name-part taxon-name-part-type="genus" reg="Sabatieria">Sabatieria</tp:taxon-name-part><tp:taxon-name-part taxon-name-part-type="species" reg="crassilonga">crassilonga</tp:taxon-name-part></tp:taxon-name></italic> sp. nov. belongs to the <italic><tp:taxon-name><tp:taxon-name-part taxon-name-part-type="genus" reg="Sabatieria"/><tp:taxon-name-part taxon-name-part-type="species" reg="praedatrix">praedatrix</tp:taxon-name-part></tp:taxon-name></italic> group based on amphids with three turns, the presence of pore-like supplements and straight apophysis. An amphid with 2¼, 2½, 2¾, or 3 turns are all considered as three turns (<xref ref-type="bibr" rid="B33">Platt 1985</xref>). Within the <italic><tp:taxon-name><tp:taxon-name-part taxon-name-part-type="genus" reg="Sabatieria"/><tp:taxon-name-part taxon-name-part-type="species" reg="praedatrix">praedatrix</tp:taxon-name-part></tp:taxon-name></italic> group, <italic><tp:taxon-name><tp:taxon-name-part taxon-name-part-type="genus" reg="Sabatieria">Sabatieria</tp:taxon-name-part><tp:taxon-name-part taxon-name-part-type="species" reg="crassilonga">crassilonga</tp:taxon-name-part></tp:taxon-name></italic> sp. nov. most resembles <italic><tp:taxon-name><tp:taxon-name-part taxon-name-part-type="genus" reg="Sabatieria">S.</tp:taxon-name-part><tp:taxon-name-part taxon-name-part-type="species" reg="alata">alata</tp:taxon-name-part></tp:taxon-name></italic> Warwick, 1973, <italic><tp:taxon-name><tp:taxon-name-part taxon-name-part-type="genus" reg="Sabatieria">S.</tp:taxon-name-part><tp:taxon-name-part taxon-name-part-type="species" reg="coomansi">coomansi</tp:taxon-name-part></tp:taxon-name></italic> Chen &amp; Vincx, 1999, <italic><tp:taxon-name><tp:taxon-name-part taxon-name-part-type="genus" reg="Sabatieria">S.</tp:taxon-name-part><tp:taxon-name-part taxon-name-part-type="species" reg="major">major</tp:taxon-name-part></tp:taxon-name></italic> Yang, Guo, Chen &amp; Lin, 2019, <italic><tp:taxon-name><tp:taxon-name-part taxon-name-part-type="genus" reg="Sabatieria">S.</tp:taxon-name-part><tp:taxon-name-part taxon-name-part-type="species" reg="triplex">triplex</tp:taxon-name-part></tp:taxon-name></italic> Wieser, 1954, and <italic><tp:taxon-name><tp:taxon-name-part taxon-name-part-type="genus" reg="Sabatieria">S.</tp:taxon-name-part><tp:taxon-name-part taxon-name-part-type="species" reg="palmaris">palmaris</tp:taxon-name-part></tp:taxon-name></italic> Fadeeva &amp; Belogurov, 1984 in having long body length (2600–4012 μm). The new species can be differentiated from <italic><tp:taxon-name><tp:taxon-name-part taxon-name-part-type="genus" reg="Sabatieria">S.</tp:taxon-name-part><tp:taxon-name-part taxon-name-part-type="species" reg="alata">alata</tp:taxon-name-part></tp:taxon-name></italic> by the ratio of a (23–31 vs 36–53 in <italic><tp:taxon-name><tp:taxon-name-part taxon-name-part-type="genus" reg="Sabatieria">S.</tp:taxon-name-part><tp:taxon-name-part taxon-name-part-type="species" reg="alata">alata</tp:taxon-name-part></tp:taxon-name></italic>) and shorter tail (2.1–2.4 vs 5.5 cloacal body diameters in <italic><tp:taxon-name><tp:taxon-name-part taxon-name-part-type="genus" reg="Sabatieria">S.</tp:taxon-name-part><tp:taxon-name-part taxon-name-part-type="species" reg="alata">alata</tp:taxon-name-part></tp:taxon-name></italic>), from <italic><tp:taxon-name><tp:taxon-name-part taxon-name-part-type="genus" reg="Sabatieria">S.</tp:taxon-name-part><tp:taxon-name-part taxon-name-part-type="species" reg="coomansi">coomansi</tp:taxon-name-part></tp:taxon-name></italic> by the number of precloacal supplements (20 or 21 vs 23–26 in <italic><tp:taxon-name><tp:taxon-name-part taxon-name-part-type="genus" reg="Sabatieria">S.</tp:taxon-name-part><tp:taxon-name-part taxon-name-part-type="species" reg="coomansi">coomansi</tp:taxon-name-part></tp:taxon-name></italic>) and shorter tail (2.1–2.4 vs 3.3–3.6 cloacal body diameters in <italic><tp:taxon-name><tp:taxon-name-part taxon-name-part-type="genus" reg="Sabatieria">S.</tp:taxon-name-part><tp:taxon-name-part taxon-name-part-type="species" reg="coomansi">coomansi</tp:taxon-name-part></tp:taxon-name></italic>), from <italic><tp:taxon-name><tp:taxon-name-part taxon-name-part-type="genus" reg="Sabatieria">S.</tp:taxon-name-part><tp:taxon-name-part taxon-name-part-type="species" reg="major">major</tp:taxon-name-part></tp:taxon-name></italic> by the shorter body length (2888–3613 μm vs 3879–4255 μm in <italic><tp:taxon-name><tp:taxon-name-part taxon-name-part-type="genus" reg="Sabatieria">S.</tp:taxon-name-part><tp:taxon-name-part taxon-name-part-type="species" reg="major">major</tp:taxon-name-part></tp:taxon-name></italic>) and the lower value of c’ (1.8–2.7 vs 2.9–3.7 in <italic><tp:taxon-name><tp:taxon-name-part taxon-name-part-type="genus" reg="Sabatieria">S.</tp:taxon-name-part><tp:taxon-name-part taxon-name-part-type="species" reg="major">major</tp:taxon-name-part></tp:taxon-name></italic>), from <italic><tp:taxon-name><tp:taxon-name-part taxon-name-part-type="genus" reg="Sabatieria">S.</tp:taxon-name-part><tp:taxon-name-part taxon-name-part-type="species" reg="triplex">triplex</tp:taxon-name-part></tp:taxon-name></italic> by the ratio of a (23–31 vs 57 in <italic><tp:taxon-name><tp:taxon-name-part taxon-name-part-type="genus" reg="Sabatieria">S.</tp:taxon-name-part><tp:taxon-name-part taxon-name-part-type="species" reg="triplex">triplex</tp:taxon-name-part></tp:taxon-name></italic>), length of the cephalic setae (0.20–0.26 vs 0.50 <abbrev xmlns:xlink="http://www.w3.org/1999/xlink" xlink:title="corresponding body diameter" id="ABBRID0EVKBG" xlink:type="simple">cbd</abbrev> in <italic><tp:taxon-name><tp:taxon-name-part taxon-name-part-type="genus" reg="Sabatieria">S.</tp:taxon-name-part><tp:taxon-name-part taxon-name-part-type="species" reg="triplex">triplex</tp:taxon-name-part></tp:taxon-name></italic>) and shorter tail (2.1–2.4 vs 3.7 cloacal body diameters in <italic><tp:taxon-name><tp:taxon-name-part taxon-name-part-type="genus" reg="Sabatieria">S.</tp:taxon-name-part><tp:taxon-name-part taxon-name-part-type="species" reg="triplex">triplex</tp:taxon-name-part></tp:taxon-name></italic>), and from <italic><tp:taxon-name><tp:taxon-name-part taxon-name-part-type="genus" reg="Sabatieria">S.</tp:taxon-name-part><tp:taxon-name-part taxon-name-part-type="species" reg="palmaris">palmaris</tp:taxon-name-part></tp:taxon-name></italic> by the ratio of a (23–31 vs 20–22 in <italic><tp:taxon-name><tp:taxon-name-part taxon-name-part-type="genus" reg="Sabatieria">S.</tp:taxon-name-part><tp:taxon-name-part taxon-name-part-type="species" reg="palmaris">palmaris</tp:taxon-name-part></tp:taxon-name></italic>) and the ratio of c (16–18 vs 9–11 in <italic><tp:taxon-name><tp:taxon-name-part taxon-name-part-type="genus" reg="Sabatieria">S.</tp:taxon-name-part><tp:taxon-name-part taxon-name-part-type="species" reg="palmaris">palmaris</tp:taxon-name-part></tp:taxon-name></italic>).</p><p><italic><tp:taxon-name><tp:taxon-name-part taxon-name-part-type="genus" reg="Sabatieria">Sabatieria</tp:taxon-name-part><tp:taxon-name-part taxon-name-part-type="species" reg="crassilonga">crassilonga</tp:taxon-name-part></tp:taxon-name></italic> sp. nov. is also similar to <italic><tp:taxon-name><tp:taxon-name-part taxon-name-part-type="genus" reg="Sabatieria">S.</tp:taxon-name-part><tp:taxon-name-part taxon-name-part-type="species" reg="kelletti">kelletti</tp:taxon-name-part></tp:taxon-name></italic> Platt, 1983 in the <italic><tp:taxon-name><tp:taxon-name-part taxon-name-part-type="genus" reg="Sabatieria"/><tp:taxon-name-part taxon-name-part-type="species" reg="celtica">celtica</tp:taxon-name-part></tp:taxon-name></italic> group but differs from the latter by the shorter cephalic setae (0.20–0.26 vs 0.42–0.47 <abbrev xmlns:xlink="http://www.w3.org/1999/xlink" xlink:title="corresponding body diameter" id="ABBRID0ESNBG" xlink:type="simple">cbd</abbrev> in <italic><tp:taxon-name><tp:taxon-name-part taxon-name-part-type="genus" reg="Sabatieria">S.</tp:taxon-name-part><tp:taxon-name-part taxon-name-part-type="species" reg="kelletti">kelletti</tp:taxon-name-part></tp:taxon-name></italic>), lower number of precloacal supplements (20 or 21 vs 21–27 in <italic><tp:taxon-name><tp:taxon-name-part taxon-name-part-type="genus" reg="Sabatieria">S.</tp:taxon-name-part><tp:taxon-name-part taxon-name-part-type="species" reg="kelletti">kelletti</tp:taxon-name-part></tp:taxon-name></italic>) and the lower value of c’ (1.8–2.7 vs 3.6–4.3 in <italic><tp:taxon-name><tp:taxon-name-part taxon-name-part-type="genus" reg="Sabatieria">S.</tp:taxon-name-part><tp:taxon-name-part taxon-name-part-type="species" reg="kelletti">kelletti</tp:taxon-name-part></tp:taxon-name></italic>).</p></tp:treatment-sec><tp:treatment-sec sec-type="etymology" id="SECID0EXOBG"><title>Etymology.</title><p>The species is named due to its stout and long body, which derived from Latin <italic>crassa</italic> (= thick, fat, stout) and <italic>longa</italic> (= long).</p></tp:treatment-sec><ref-list><ref id="B33"><mixed-citation xmlns:xlink="http://www.w3.org/1999/xlink" xlink:type="simple"><person-group><name name-style="western"><surname>Platt</surname><given-names>HM</given-names></name></person-group> (<year>1985</year>) <article-title>The freeliving marine nematode genus <italic><tp:taxon-name><tp:taxon-name-part taxon-name-part-type="genus">Sabatieria</tp:taxon-name-part></tp:taxon-name></italic> (nematoda: <tp:taxon-name><tp:taxon-name-part taxon-name-part-type="family">Comesomatidae</tp:taxon-name-part></tp:taxon-name>). Taxonomic revision and pictorial keys.</article-title><source>Zoological Journal of the Linnean Society</source><volume>83</volume>(<issue>1</issue>): <fpage>27</fpage>–<lpage>78</lpage>. <ext-link xlink:href="10.1111/j.1096-3642.1985.tb00872.x" ext-link-type="doi" xlink:type="simple">https://doi.org/10.1111/j.1096-3642.1985.tb00872.x</ext-link></mixed-citation></ref></ref-list></tp:taxon-treatment>
